# Supplementary material for: Relationship between Hg accumulation and diet in bats from Atlantic forest reserves
Source: Ecotoxicology. 2026 Mar 18;35(4):82. doi: 10.1007/s10646-026-03067-y (PMC12999615; doi:10.1007/s10646-026-03067-y)
Supplement: Supplementary file 1 — Supplementary Material 1 [file 10646_2026_3067_MOESM1_ESM.xlsx]

## Sheet: Planilha1
Bat_Specie	Feeding_Guild	Sex	Forearm(mm)	Hg(mg/kg)	D13C(‰)	D15N(‰)
Trachops cirhosus	Carnivorous	F		14.0873	-21.494	12.363
Anoura geoffroyi	Nectarivorous	F	41.3	0.435004	-19.541	9.532
Anoura geoffroyi	Nectarivorous	M	43.1	1.00045	-22.149	9.447
Anoura sp.	Nectarivorous	M		0.211765	-22.068	6.971
Artibeus fimbriatus	Frugivorous	M	67.5	1.63	-22.912	9.581
Artibeus lituratus	Frugivorous	M	67	0.043171	-23.909	8.528
Artibeus lituratus	Frugivorous	M	74.4	0.150282	-24.298	7.747
Artibeus lituratus	Frugivorous	M	72.6	0.111767	-23.034	8.648
Artibeus lituratus	Frugivorous	M		0.251319	-23.77	7.802
Artibeus lituratus	Frugivorous	F		0.0496853	-24.373	7.236
Artibeus lituratus	Frugivorous			0.137155	-19.223	11.61
Artibeus lituratus	Frugivorous	M	72	0.268719	-25.102	6.09
Artibeus lituratus	Frugivorous	M	74.9	0.165962	-23.775	8.33
Artibeus obscurus	Frugivorous	M	57.8	0.0333312	-25.403	7.703
Artibeus obscurus	Frugivorous	F	59	0.0182033	-24.997	5.63
Carollia perspicillata	Frugivorous	F	38	0.599981	-23.695	11.804
Carollia perspicillata	Frugivorous	M	39.7	5.12758	-25.481	9.107
Chiroderma sp.	Frugivorous			0.0348486	-25.48	10.912
Chiroderma villosum	Frugivorous	F	46	0.0136455	-25.166	7.935
Chiroderma villosum	Frugivorous	M	45.9	0.0248525	-24.991	8.042
Chiroderma villosum	Frugivorous	F		0.0180397	-24.143	8.053
Dermanura cinerea	Frugivorous	F	41.1	0.0671055	-24.415	8.754
Dermanura gnoma	Frugivorous	M	38.8	0.0281118	-24.51	7.412
Dermanura gnoma	Frugivorous	F	40.3	0.46	-23.49	8.38
Dermanura gnoma	Frugivorous	F	38.3	0.0282708	-24.866	7.234
Dermanura sp.	Frugivorous	F		0.0806192	-24.354	8.455
Platyrrhinus helleri/incarum	Frugivorous	M	41.6	0.0240494	-24.292	11.707
Platyrrhinus lineatus	Frugivorous	M	48	0.0433205	-24.239	9.237
Pygoderma bilabiatum	Frugivorous	F	49	0.0552171	-24.907	10.946
Sturnira lilium	Frugivorous	F	40.2	0.00113106	-23.37	8.45
Vampyressa pusilla	Frugivorous	F	32.5	0.33958	-24.3	8.86
Vampyressa pusilla	Frugivorous	M	32.1	0.266979	-23.95	7.81
Centronycteris maximiliane	Insectivorous	M	43.3	6.45033	-23.34	12.67
Centronycteris maximiliane	Insectivorous	M	44.2	7.44	-25.37	9.2
Lampronycteris brachyotis	Insectivorous	F	40.8	5.16316	-25.685	10.775
Lophostoma brasiliense	Insectivorous	F	39.7	0.6239	-22.121	11.106
Lophostoma brasiliense	Insectivorous	F	39.2	0.637751	-24.416	9.437
Micronycteris megalotis	Insectivorous	M	34	3.34152	-24.618	9.013
Micronycteris microtis	Insectivorous	M	32.9	51.8	-24.52	13.16
Micronycteris microtis	Insectivorous	F	32	2.05732	-24.098	10.796
Micronycteris minuta	Insectivorous	F	34.9	2.27394	-22.004	10.439
Micronycteris schmidtorum	Insectivorous	M	34.1	5.27569	-25.058	7.1
Micronycteris sp.	Insectivorous	F		2.88749	-23.651	8.248
Mimon crenulatum	Insectivorous	M	50.4	14	-22.17	10.91
Molossus molossus	Insectivorous	M	40	7.50149	-22.192	10.818
Molossus molossus	Insectivorous	F	39.8	4.57909	-22.273	12.605
Molossus molossus	Insectivorous	F	40.6	8.87396	-22.061	10.78
Molossus molossus	Insectivorous	F	41.4	3.10721	-22.074	12.398
Molossus molossus	Insectivorous	F	40	8.60928	-21.723	12.383
Molossus molossus	Insectivorous	F	42	8.31533	-20.365	11.438
Molossus molossus	Insectivorous	F	39.7	10.0416	-19.84	13.1
Molossus molossus	Insectivorous	M	40	3.74964	-21.055	12.358
Molossus molossus	Insectivorous		40.4	5.85218	-21.322	12.166
Molossus molossus	Insectivorous	F	39.9	2.18518	-20.348	12.129
Molossus molossus	Insectivorous	F	34.4	10.4072	-20.511	11.898
Molossus molossus	Insectivorous	F	39.3	5.80232	-21.695	10.822
Molossus molossus	Insectivorous	F	40.4	13.1816	-19.21	13.21
Molossus molossus	Insectivorous	M	37.5	2.10091	-24.022	11.877
Molossus molossus	Insectivorous	M	40.6	4.13725	-18.6	12.79
Molossus molossus	Insectivorous	M	41.3	3.78	-19.42	11.95
Molossus molossus	Insectivorous	F	40.2	7.83488	-20.703	12.416
Molossus molossus	Insectivorous	F	40.4	1.82028	-19.715	12.023
Molossus molossus	Insectivorous	F	40.4	8.51879	-19.32	11.28
Molossus molossus	Insectivorous	F	41.4	8.75855	-18.78	11.76
Molossus molossus	Insectivorous	F	41.1	9.91147	-19.993	12.241
Molossus molossus	Insectivorous	F	43.3	6.5375	-18.052	13.671
Molossus molossus	Insectivorous	F	41.5	71.3403	-19.177	11.73
Molossus molossus	Insectivorous	F	41.6	13.51	-17.44	12.66
Molossus molossus	Insectivorous	M		5.72049	-19.537	14.119
Molossus molossus	Insectivorous		40.2	2.40846	-16.074	11.891
Molossus molossus	Insectivorous	M	40.9	7.61302	-19.579	11.997
Molossus molossus	Insectivorous	M	40.1	20.6058	-18.18	12.9
Molossus molossus	Insectivorous	F	39.2	27.2077	-17.818	11.95
Molossus molossus	Insectivorous	M	40	20.3354	-17.357	9.882
Molossus molossus	Insectivorous	F	40.2	6.82087	-21.89	14.44
Molossus molossus	Insectivorous	F	40.2	5.74	-20.33	11.26
Molossus rufus	Insectivorous	M	50.6	5.42083	-21.79	12.107
Molossus rufus	Insectivorous	F		3.4128	-19.954	13.161
Molossus sp.	Insectivorous	F		2.06446	-15.778	10.071
Myotis sp.	Insectivorous	M		6.97059	-24.405	11.023
Nyctinomops laticaudatus	Insectivorous	M	43.7	0.733959	-21.342	8.11
Nyctinomops laticaudatus	Insectivorous	F	45	3.93	-18.02	12.305
Nyctinomops sp.	Insectivorous	M		3.49235	-21.652	12.703
Rhynchonycteris naso	Insectivorous		37	11.2465	-26.055	16.17
Saccopteryx bilineata	Insectivorous	F	47	2.54402	-24.583	11.297
Saccopteryx bilineata	Insectivorous	F	48.6	4.96739	-24.24	11.03
Saccopteryx bilineata	Insectivorous	F	49	3.85347	-23.518	11.624
Saccopteryx bilineata	Insectivorous			1.97416	-23.906	12.087
Saccopteryx bilineata	Insectivorous	F	49.4	2.96338	-24.694	11.569
Saccopteryx leptura	Insectivorous	F	41.1	5.49321	-22.87	13.346
Driadonycteris capixaba	Nectarivorous		31.8	1.46473	-23.61	9.196
Glossophaga soricina	Nectarivorous	M	34.8	0.229428	-22.95	8.3
Glossophaga soricina	Nectarivorous	M	44	2.86606	-22.95	8.3
Glossophaga soricina	Nectarivorous	F	35.1	2.30577	-19.71	13.77
Glossophaga soricina	Nectarivorous	M	34.8	1.01	-23.49	10.98
Phyllostomus hastatus	Omnivorous	M	89.3	3.59	-20.797	12.43
Phyllostomus hastatus	Omnivorous	M		0.837028	-20.826	12.922
Phyllostomus hastatus	Omnivorous	F	85.6	2.56	-22.656	12.984
Phyllostomus sp.	Omnivorous	M	60.8	10.5379	-23.265	13.416
Phyllostomus sp.	Omnivorous	F	59	16.7027	-21.328	13.775
